# Supplementary material for: Diaryl-Pyrano-Chromenes Atropisomers: Stereodynamics and Conformational Studies
Source: Molecules. 2023 Jun 22;28(13):4915. doi: 10.3390/molecules28134915 (PMC10343549; doi:10.3390/molecules28134915)
Supplement: Supplementary file 1 [file molecules-28-04915-s001.zip]

Archive with 1 entries (1 files):
- molecules-2445498-supplementary.pdf
